# Supplementary material for: Impact of biological manure substitution on grain yield, nitrogen recovery efficiency, and soil biochemical properties
Source: PeerJ. 2024 May 28;12:e17475. doi: 10.7717/peerj.17475 (PMC11141546; doi:10.7717/peerj.17475)
Supplement: Supplemental Information 1 [file peerj-12-17475-s001.xlsx]

## Sheet: Sheet1
Year	Treatment	Grain_yield	Straw_weight	spike_length	effective_spikes	kernel_grain_weight	grain_number	N_content_in_stem_leaf	N_content_in_grain	N_uptate_in_stem_leaf	N_uptate_in_grain	total_N_uptake	Sucrase	urease	Catalase	soil_enzyme	ammonium	nitrate	MBC	MBN
2020	N100	9304.67
2020	N100	8826.93
2020	N100	9118.93
2020	N0	7148.4
2020	N0	7434.13
2020	N0	6584.67
2020	N70BM	8798
2020	N70BM	9130.13
2020	N70BM	6981.83
2021	N100	8679.89	7078.74	27.4	16.4453	23.15	192.904	0.561567	1.40325	39.7519	130.567	170.319	8.52183	136.826	1339.38	106.836	0.0835178	4.05165	168.443	18.6538
2021	N100	8425.06	7637.04	20.5	20.001	24	173.481	0.558017	1.19324	42.616	105.326	147.942
2021	N100	8607.47	7088.84	23.8	20.4455	23.05	197.44	0.565118	1.11686	40.0603	101.845	141.906
2021	N0	7641.05	5468.03	21.6	14.2229	23.1	161.297	0.467225	1.12574	25.548	80.4726	106.021	5.62952	105.197	1410.52	89.1097	0.088549	4.24636	149.715	10.5827
2021	N0	7944.61	5517.2	24.8	14.8896	22.25	185.789	0.590233	1.08975	32.5644	81.0138	113.578
2021	N0	7011.68	5566.37	22.5	15.5563	23.65	177.733	0.581903	0.928975	32.3909	61.1699	93.5608
2021	N70BM	7866.23	7424.62	25.6	13.334	23.15	191.838	0.634528	1.1685	47.1112	102.805	149.916	6.66833	120.639	1352.24	94.9587	0.0986114	3.57357	172.79	20.1257
2021	N70BM	8835.02	8117.6	27	20.4455	22.45	176.563	0.565005	1.19467	45.8649	109.075	154.94
2021	N70BM	7698.19	6731.63	26.3	13.334	23.3	164.854	0.495483	0.978343	33.3541	68.3063	133
2022	N100	9280.02	8747.54	28.45	22.0011	21.35	174.221	0.664204	1.40325	58.1015	130.221	188.323
2022	N100	7640.31	6689.57	28.45	16.6675	21.5	138.074	0.394967	1.29324	46.4421	98.8033	145.245	8.78189	154.71	1225.22	103.729	0.0935802	3.03743	187.793	17.6521
2022	N100	8558.22	8146.12	30.3	22.0011	21.5	127.304	0.883512	1.15932	71.9719	99.2142	171.186	6.01936	118.941	1282.3	87.8557	0.0835178	4.65863	201.977	16.9655
2022	N0	6820.24	5300.69	28.25	16.6675	21.5	153.358	0.387295	1.12574	20.5293	76.7756	97.3049
2022	N0	6906.22	6527.41	30.35	12.6673	22.2	164.9	0.711494	1.22091	26.4216	84.3157	110.737	4.91123	72.5868	1485.87	85.425	0.103643	5.20986	150.577	15.0145
2022	N0	6992.1	5232.11	29.25	15.3341	21.8	142.473	0.369704	1.08975	19.3433	76.1956	95.5389	5.27037	99.4851	1561.21	90.7093	0.103643	4.18558	148.854	13.7775
2022	N70BM	8831.2	7604.06	27.85	23.3345	22	177.338	0.539788	1.1685	41.0458	103.192	144.238
2022	N70BM	9291.6	8832.13	29.9	24.6679	22.15	160.655	0.673501	1.29467	59.4845	120.296	179.78	6.01936	106.691	1436.41	92.9854	0.088549	4.13256	201.165	19.062
2022	N70BM	7970	6376	28.85	20.6677	22.1	148.391	0.600452	0.978343	38.2848	93.1293	131.414	5.95396	138.548	1448.87	92.8791	0.0583618	4.74728	244.142	36.9419
